# Supplementary material for: Mechanistic Investigation of WWOX Function in NF-kB-Induced Skin Inflammation in Psoriasis
Source: Int J Mol Sci. 2023 Dec 21;25(1):167. doi: 10.3390/ijms25010167 (PMC10779412; doi:10.3390/ijms25010167)
Supplement: Supplementary file 1 [file ijms-25-00167-s001.zip]

Archive with 1 entries (1 files):
- ijms-2770340-supplementary.pdf
